# Supplementary material for: Chemical Characterization of Phenol-Rich Olive Leaf Extract (Olea europaea L. cv. Ogliarola) and Its Neuro-Protective Effects on SH-SY5Y Cells from Oxidative Stress, Lipid Peroxidation, and Glycation
Source: Foods. 2025 Dec 23;15(1):43. doi: 10.3390/foods15010043 (PMC12786155; doi:10.3390/foods15010043)
Supplement: Supplementary file 1 [file foods-15-00043-s001.zip]

Archive with 1 entries (1 files):
- foods-4027897-supplementary.pdf
